# Supplementary material for: Correlates of Healthy Aging in Geriatric HIV (CHANGE HIV)—CTN 314
Source: Viruses. 2023 Feb 13;15(2):517. doi: 10.3390/v15020517 (PMC9968122; doi:10.3390/v15020517)
Supplement: Supplementary file 1 [file viruses-15-00517-s001.zip]

Archive with 1 entries (1 files):
- viruses-2168543-supplementary.pdf
